# Supplementary material for: Disparities in Outcomes in Latino Subpopulations with Localized Prostate Cancer Undergoing Radical Prostatectomy: A Population-Based Analysis
Source: Cancers (Basel). 2026 Mar 23;18(6):1035. doi: 10.3390/cancers18061035 (PMC13024825; doi:10.3390/cancers18061035)
Supplement: Supplementary file 1 [file cancers-18-01035-s001.zip]

Archive with 1 entries (1 files):
- cancers-4177719-supplementary.pdf
